# Supplementary material for: Dynamic Changes in Seed Germination under Low-Temperature Stress in Maize
Source: Int J Mol Sci. 2022 May 14;23(10):5495. doi: 10.3390/ijms23105495 (PMC9141190; doi:10.3390/ijms23105495)
Supplement: Supplementary file 1 [file ijms-23-05495-s001.zip › Table S1.xlsx]

## Sheet: Sheet1
Table S1 Summary of read mapping statistics.
Sample	Replicate	Total reads	Total map	Unique map	Multi map
SM-LT0d	1	47143424	38989028(82.70%)	37403236(79.34%)	1585792(3.36%)
	2	45562866	37438220(82.17%)	35935925(78.87%)	1502295(3.30%)
	3	42574550	35413340(83.18%)	33980002(79.81%)	1433338(3.37%)
SM-LT2d	1	42044178	37428809(89.02%)	36180153(86.05%)	1248656(2.97%)
	2	43811654	39283265(89.66%)	37995940(86.73%)	1287325(2.94%)
	3	42610444	38296592(89.88%)	37077128(87.01%)	1219464(2.86%)
SM-LT4d	1	44622384	39652202(88.86%)	38530564(86.35%)	1121638(2.51%)
	2	42529678	37356877(87.84%)	36225335(85.18%)	1131542(2.66%)
	3	46071552	41376255(89.81%)	40263573(87.39%)	1112682(2.42%)
SM-LT6d	1	42918184	38250405(89.12%)	37193532(86.66%)	1056873(2.46%)
	2	42946356	37032628(86.23%)	35897719(83.59%)	1134909(2.64%)
	3	46374816	41565543(89.63%)	40394277(87.1%)	1171266(2.53%)
RM-LT0d	1	42139764	34654795(82.24%)	33100022(78.55%)	1554773(3.69%)
	2	42323098	34815215(82.26%)	33214270(78.48%)	1600945(3.78%)
	3	40689646	33423342(82.14%)	31894698(78.39%)	1528644(3.76%)
RM-LT2d	1	44453586	39767215(89.46%)	38328320(86.22%)	1438895(3.24%)
	2	43759824	38921878(88.94%)	37582682(85.88%)	1339196(3.06%)
	3	39530854	35089849(88.77%)	33847746(85.62%)	1242103(3.14%)
RM-LT4d	1	42176564	38089830(90.31%)	36919455(87.54%)	1170375(2.77%)
	2	44553814	40102546(90.01%)	38884133(87.27%)	1218413(2.73%)
	3	44002604	39302379(89.32%)	38053713(86.48%)	1248666(2.84%)
RM-LT6d	1	43811190	39198808(89.47%)	37968803(86.66%)	1230005(2.81%)
	2	40081032	36805356(91.83%)	35723829(89.13%)	1081527(2.7%)
	3	41652122	37851489(90.88%)	36767566(88.27%)	1083923(2.6%)
