# Supplementary material for: Dynamic Changes in Seed Germination under Low-Temperature Stress in Maize
Source: Int J Mol Sci. 2022 May 14;23(10):5495. doi: 10.3390/ijms23105495 (PMC9141190; doi:10.3390/ijms23105495)
Supplement: Supplementary file 1 [file ijms-23-05495-s001.zip › Table S10.xlsx]

## Sheet: Sheet1
Supplemental Table S10.List of selected genes related to phenylpropanoid biosynthesis
Gen ID	Gene description	Log2(fold change)
		SM			RM
		2dvs0d	4dvs2d	6dvs4d	2dvs0d	4dvs2d	6dvs4d
Zm00001d044339	Aldehyde dehydrogenase3	X	X	2.31504	X	3.29528	X
Zm00001d044340	Aldehyde dehydrogenase5	X	X	X	X	3.10794	X
Zm00001d039952	Anthranilate N-benzoyltransferase protein 1	X	X	X	X	6.44457	X
Zm00001d023994	Beta glucosidase	4.2116	4.23573	3.38861	3.07145	5.57295	2.56556
Zm00001d038271	Beta glucosidase	3.07258	X	X	X	2.70609	X
Zm00001d021119	Beta-glucosidase	X	X	X	-1.39893	-2.41308	X
Zm00001d042507	Beta glucosidase	-1.2215	1.69781	1.76511	-1.27834	2.84372	1.23686
Zm00001d008435	Beta glucosidase	-3.43249	X	X	-3.45936	1.98315	X
Zm00001d033649	Beta-glucosidase	-2.11209	X	X	-2.4068	1.67517	X
Zm00001d025846	Beta glucosidase	X	3.31118	X	X	X	6.27818
Zm00001d025847	Beta glucosidase	4.57998	X	-1.64776	X	X	X
Zm00001d033650	Beta-glucosidase	X	2.751	X	X	1.54334	X
Zm00001d015459	Brown midrib5	4.37414	X	X	3.31258	2.11745	-2.19266
Zm00001d036293	Caffeoyl-CoA O-methyltransferase1	2.10597	1.49123	X	3.06109	1.73178	X
Zm00001d051938	Cinnamoyl-CoA reductase 1	1.16963	X	X	3.05268	-2.00267	-2.5134
Zm00001d002346	Cinnamyl alcohol dehydrogenase1	X	4.03066	X	-1.43638	2.16961	X
Zm00001d043174	Cytochrome P450 98A1	-2.24934	3.07953	X	X	1.39697	X
Zm00001d016471	Cytochrome P450 CYP73A100	X	X	X	X	X	-2.35082
Zm00001d034015	Exoglucanase1	2.19646	X	X	1.04906	1.00163	X
Zm00001d038272	Glycosyl hydrolase family protein	1.19602	1.09752	X	1.62791	1.1694	X
Zm00001d037547	Guaiacol peroxidase3	X	X	3.54269	X	6.3089	2.51045
Zm00001d037073	Hydroxycinnamoyltransferase3	X	X	X	X	4.66138	2.82879
Zm00001d032148	Hydroxycinnamoyltransferase9	X	X	X	2.6855	-2.31961	X
Zm00001d045043	Mannitol dehydrogenase	X	X	X	2.01999	-1.49405	X
Zm00001d002004	Peroxidase	4.42464	X	X	X	3.89784	X
Zm00001d002897	Peroxidase	X	3.28308	2.35519	X	7.96042	1.50916
Zm00001d002898	Peroxidase	X	X	X	X	8.63873	X
Zm00001d003707	Peroxidase	X	X	7.90158	X	X	7.65342
Zm00001d006097	Peroxidase	X	X	1.90983	X	X	1.86566
Zm00001d006933	Peroxidase	X	X	6.43342	X	X	7.84685
Zm00001d006936	Peroxidase	X	X	7.64136	X	X	7.48153
Zm00001d006937	Peroxidase	X	X	6.6056	X	X	X
Zm00001d007160	Peroxidase	X	X	6.71101	X	X	8.82614
Zm00001d007952	Peroxidase	X	2.5514	X	-2.8205	2.85476	X
Zm00001d008173	Peroxidase	X	X	6.93253	X	6.17762	5.35878
Zm00001d008266	Peroxidase	5.30738	X	X	X	4.76507	X
Zm00001d008299	Peroxidase	X	X	7.61764	X	X	7.82032
Zm00001d009373	Peroxidase	5.03516	X	X	2.07291	3.47464	X
Zm00001d010409	Peroxidase	X	X	4.34997	X	X	X
Zm00001d010924	Peroxidase	X	3.89727	2.48215	-6.06461	7.82553	X
Zm00001d014341	Peroxidase	3.98898	2.42344	2.65402	3.54323	1.05686	3.48959
Zm00001d014467	Peroxidase	3.91625	X	1.98589	3.25055	X	1.64463
Zm00001d014603	Peroxidase	X	3.76258	X	X	6.68744	X
Zm00001d016177	Peroxidase	X	X	5.40457	X	X	5.60113
Zm00001d016443	Peroxidase	X	4.41508	1.17142	X	3.61867	X
Zm00001d020808	Peroxidase	X	2.02766	X	X	2.60025	X
Zm00001d023899	Peroxidase	X	X	X	X	6.29956	X
Zm00001d024734	Peroxidase	X	1.53906	X	2.75875	3.83382	X
Zm00001d024745	Peroxidase	-5.43911	X	X	X	-5.9691	X
Zm00001d024752	Peroxidase	-4.77214	X	X	-3.31278	-3.13557	X
Zm00001d025402	Peroxidase	X	X	8.01602	X	X	X
Zm00001d025774	Peroxidase	X	X	X	-3.08195	2.4575	-1.51829
Zm00001d026683	Peroxidase	X	X	X	X	4.21802	X
Zm00001d027411	Peroxidase	-1.09341	2.41453	X	-2.18456	4.03068	X
Zm00001d027710	Peroxidase	X	X	X	X	-2.43819	X
Zm00001d029747	Peroxidase	X	X	2.32001	2.82053	3.20849	X
Zm00001d030002	Peroxidase	X	X	X	X	7.20336	X
Zm00001d034129	Peroxidase	1.1221	1.88351	X	X	1.10784	X
Zm00001d037359	Peroxidase	X	X	5.9296	X	X	X
Zm00001d037410	Peroxidase	X	X	X	-2.23611	3.14531	X
Zm00001d037550	Peroxidase	X	2.67784	3.56538	X	X	X
Zm00001d038598	Peroxidase	X	3.43017	5.27043	X	6.63282	2.77007
Zm00001d038599	Peroxidase	2.78939	X	-2.22247	X	3.13921	X
Zm00001d040364	Peroxidase	X	2.3934	3.33294	X	3.26714	3.26109
Zm00001d040705	Peroxidase	2.00777	X	1.93642	X	4.63184	X
Zm00001d041827	Peroxidase	7.31812	-3.99599	X	8.87199	-6.09697	X
Zm00001d042019	Peroxidase	-4.74542	X	-2.11487	-4.493	-2.09101	X
Zm00001d043938	Peroxidase	-3.62808	X	2.20644	-4.27115	2.82182	X
Zm00001d046186	Peroxidase	3.78091	1.80975	1.31419	X	2.32316	X
Zm00001d047064	Peroxidase	X	X	X	-5.19958	-2.40895	X
Zm00001d047066	Peroxidase	X	X	1.69607	X	9.0724	X
Zm00001d047358	Peroxidase	X	X	6.06482	X	X	X
Zm00001d049071	Peroxidase	2.60768	X	X	X	3.66281	X
Zm00001d052335	Peroxidase	4.18125	1.79151	2.1227	2.40352	5.33153	X
Zm00001d022278	peroxiredoxin1	-6.2354	X	X	-4.37576	-2.91695	X
Zm00001d017274	Phenylalanine ammonia lyase homolog1	X	2.16467	X	-1.487	4.59918	X
Zm00001d051166	Phenylalanine ammonia lyase4	3.28845	X	X	X	3.02342	-2.1334
Zm00001d003015	Phenylalanine ammonia lyase6	4.68239	3.09659	X	X	4.27966	-1.70835
Zm00001d017279	Phenylalanine ammonia lyase7	6.56604	X	X	X	4.60349	X
Zm00001d017276	Phenylalanine ammonia lyase8	5.11128	3.61526	X	X	4.07779	X
Zm00001d017275	Phenylalanine ammonia lyase9	X	X	X	X	2.14058	X
Zm00001d004443	Putative cinnamyl alcohol dehydrogenase 6	X	X	X	X	X	2.2995
Zm00001d018367	Putrescine hydroxycinnamoyltransferase 1	-2.81266	X	1.4357	-2.46865	3.13562	X
Zm00001d009858	Trans-cinnamate 4-monooxygenase	1.7598	X	X	1.25738	X	-1.68712
Zm00001d037849	Trans-cinnamate 4-monooxygenase	-3.27795	X	3.33721	X	1.58201	X
Zm00001d018620	Uncharacterized protein	4.64708	X	1.99288	X	X	X
Zm00001d022283	Uncharacterized protein	X	X	6.30147	X	X	7.21669
