# Supplementary material for: Dynamic Changes in Seed Germination under Low-Temperature Stress in Maize
Source: Int J Mol Sci. 2022 May 14;23(10):5495. doi: 10.3390/ijms23105495 (PMC9141190; doi:10.3390/ijms23105495)
Supplement: Supplementary file 1 [file ijms-23-05495-s001.zip › Table S11.xlsx]

## Sheet: Sheet1
Table S11. Primers used for qRT-PCR.
Gene ID	Forward Sequence	Reverse Sequence
Zm00001d010159Actin	GCTACGAGATGCCTGATGGTC	CCCCCACTGAGGACAACG
Zm00001d017241	GCCACCGCCGCCAATCAATA	GTCGCCGTCGCAGAGAAGAATC
Zm00001d044301	ATGGAAGACGTCGTAGCAGTC	AGTTTTGCTCTTGAACTTGCGC
Zm00001d044303	TGGGCGAAGGGTCCACAATCT	AAGGCGACACAACGAACGACTC
Zm00001d021291	TTCTTCCGACTGCGAGCTTCCA	CCACCTTCACCGCCTCATCCAA
Zm00001d023994	CTCGCTGCTGCCATGAACCA	CACCTTCGCTTGCTGCTCTGT
zm00001d045512	GGAACAGGACACTGAGGCAAGT	TCCACAATCCGCTTAGCATCGT
