# Supplementary material for: Dynamic Changes in Seed Germination under Low-Temperature Stress in Maize
Source: Int J Mol Sci. 2022 May 14;23(10):5495. doi: 10.3390/ijms23105495 (PMC9141190; doi:10.3390/ijms23105495)
Supplement: Supplementary file 1 [file ijms-23-05495-s001.zip › Table S2.xlsx]

## Sheet: 2dvs0d
Supplemental Table S2. SM and RM up regulated DEGs enriched top 30 GO terms
SM-2dvs0d						RM-2dvs0d
Category	GO ID	Description	pvalue	padj		Category	GOID	Description	pvalue	padj
Biological process	GO:0006073	Cellular glucan metabolic process	4.80404e-05	0.0079747		Biological process	GO:0071702	Organic substance transport	3.49046e-08	1.77664e-05
Biological process	GO:0044042	Glucan metabolic process	4.80404e-05	0.0079747		Biological process	GO:0006928	Movement of cell or subcellular component	1.12778e-07	1.91347e-05
Biological process	GO:0044264	Cellular polysaccharide metabolic process	4.80404e-05	0.0079747		Biological process	GO:0007018	Microtubule-based movement	1.12778e-07	1.91347e-05
Biological process	GO:0044262	Cellular carbohydrate metabolic process	0.000194815	0.0242545		Biological process	GO:0071705	Nitrogen compound transport	1.62964e-06	0.000207372
Biological process	GO:0006928	Movement of cell or subcellular component	0.000297975	0.024732		Biological process	GO:0007017	Microtubule-based process	1.32357e-05	0.00110387
Biological process	GO:0007018	Microtubule-based movement	0.000297975	0.024732		Biological process	GO:0015031	Protein transport	2.11481e-05	0.00110387
Biological process	GO:0009084	Glutamine family amino acid biosynthetic process	0.000357019	0.0253993		Biological process	GO:0015833	Peptide transport	2.11481e-05	0.00110387
Biological process	GO:0006260	DNA replication	0.000413531	0.0257423		Biological process	GO:0042886	Amide transport	2.11481e-05	0.00110387
Biological process	GO:0005976	Polysaccharide metabolic process	0.00073715	0.040789		Biological process	GO:0045184	Establishment of protein localization	2.14798e-05	0.00110387
Biological process	GO:0007017	Microtubule-based process	0.00089367	0.0445048		Biological process	GO:0008104	Protein localization	2.16871e-05	0.00110387
Cellular component	GO:0098588	Bounding membrane of organelle	0.000243505	0.0170688		Cellular component	GO:0005794	Golgi apparatus	5.23626e-07	2.37866e-05
Cellular component	GO:0098805	Whole membrane	0.000507626	0.0170688		Cellular component	GO:0044431	Golgi apparatus part	5.23626e-07	2.37866e-05
Cellular component	GO:0005798	Golgi-associated vesicle	0.00166838	0.0170688		Cellular component	GO:0012505	Endomembrane system	5.24705e-07	2.37866e-05
Cellular component	GO:0012506	Vesicle membrane	0.00166838	0.0170688		Cellular component	GO:0030117	Membrane coat	9.06748e-06	0.000179216
Cellular component	GO:0030120	Vesicle coat	0.00166838	0.0170688		Cellular component	GO:0048475	Coated membrane	9.06748e-06	0.000179216
Cellular component	GO:0030135	Coated vesicle	0.00166838	0.0170688		Cellular component	GO:0005798	Golgi-associated vesicle	2.10843e-05	0.000179216
Cellular component	GO:0030659	Cytoplasmic vesicle membrane	0.00166838	0.0170688		Cellular component	GO:0012506	Vesicle membrane	2.10843e-05	0.000179216
Cellular component	GO:0030660	Golgi-associated vesicle membrane	0.00166838	0.0170688		Cellular component	GO:0030120	Vesicle coat	2.10843e-05	0.000179216
Cellular component	GO:0030662	Coated vesicle membrane	0.00166838	0.0170688		Cellular component	GO:0030135	Coated vesicle	2.10843e-05	0.000179216
Cellular component	GO:0031410	Cytoplasmic vesicle	0.00166838	0.0170688		Cellular component	GO:0030659	Cytoplasmic vesicle membrane	2.10843e-05	0.000179216
Molecular function	GO:0016817	Hydrolase activity, acting on acid anhydrides	2.07087e-08	7.16522e-06		Molecular function	GO:0016817	Hydrolase activity, acting on acid anhydrides	9.00934e-17	2.15966e-14
Molecular function	GO:0016818	Hydrolase activity, acting on acid anhydrides, in phosphorus-containing anhydrides	4.72046e-08	8.16639e-06		Molecular function	GO:0016818	Hydrolase activity, acting on acid anhydrides, in phosphorus-containing anhydrides	1.24118e-16	2.15966e-14
Molecular function	GO:0016462	Pyrophosphatase activity	1.00342e-07	1.15728e-05		Molecular function	GO:0016462	Pyrophosphatase activity	8.01645e-16	9.29908e-14
Molecular function	GO:0017111	Nucleoside-triphosphatase activity	1.20385e-06	0.000104133		Molecular function	GO:0017111	Nucleoside-triphosphatase activity	2.01099e-15	1.74956e-13
Molecular function	GO:0008092	Cytoskeletal protein binding	7.10827e-05	0.00460428		Molecular function	GO:0003774	Motor activity	1.62271e-09	1.1294e-07
Molecular function	GO:0003774	Motor activity	7.98431e-05	0.00460428		Molecular function	GO:0016887	Atpase activity	4.41541e-08	2.56094e-06
Molecular function	GO:0008017	Microtubule binding	0.000264128	0.0130555		Molecular function	GO:0008017	Microtubule binding	5.91564e-08	2.94092e-06
Molecular function	GO:0003777	Microtubule motor activity	0.000347538	0.0148037		Molecular function	GO:0015631	Tubulin binding	1.57233e-07	6.83963e-06
Molecular function	GO:0015631	Tubulin binding	0.000482971	0.0148037		Molecular function	GO:0003777	Microtubule motor activity	2.31896e-07	8.96663e-06
Molecular function	GO:0046527	Glucosyltransferase activity	0.000546293	0.0148037		Molecular function	GO:0008092	Cytoskeletal protein binding	2.27173e-06	7.90562e-05

## Sheet: 4dvs2d
Supplemental Table S2. SM and RM up regulated DEGs enriched top 30 GO terms
SM-4dvs2d						RM-4dvs2d
Category	GO ID	Description	pvalue	padj		Category	GO ID	Description	pvalue	padj
Biological process	GO:0009607	Response to biotic stimulus	7.73852e-07	0.000346686		Biological process	GO:0006412	Translation	5.99772e-11	2.73496e-08
Biological process	GO:0042737	Drug catabolic process	5.20706e-06	0.000362676		Biological process	GO:0006518	Peptide metabolic process	4.38561e-10	7.54358e-08
Biological process	GO:1901136	Carbohydrate derivative catabolic process	5.99494e-06	0.000362676		Biological process	GO:0043043	Peptide biosynthetic process	4.96288e-10	7.54358e-08
Biological process	GO:0006026	Aminoglycan catabolic process	9.71454e-06	0.000362676		Biological process	GO:0043604	Amide biosynthetic process	1.11497e-09	1.27107e-07
Biological process	GO:0006030	Chitin metabolic process	9.71454e-06	0.000362676		Biological process	GO:0043603	Cellular amide metabolic process	1.63661e-09	1.49259e-07
Biological process	GO:0006032	Chitin catabolic process	9.71454e-06	0.000362676		Biological process	GO:0006979	Response to oxidative stress	1.6002e-08	1.21615e-06
Biological process	GO:0006040	Amino sugar metabolic process	9.71454e-06	0.000362676		Biological process	GO:0006073	Cellular glucan metabolic process	1.44116e-06	7.30188e-05
Biological process	GO:0016998	Cell wall macromolecule catabolic process	9.71454e-06	0.000362676		Biological process	GO:0044042	Glucan metabolic process	1.44116e-06	7.30188e-05
Biological process	GO:0044036	Cell wall macromolecule metabolic process	9.71454e-06	0.000362676		Biological process	GO:0044264	Cellular polysaccharide metabolic process	1.44116e-06	7.30188e-05
Biological process	GO:0046348	Amino sugar catabolic process	9.71454e-06	0.000362676		Biological process	GO:0005976	Polysaccharide metabolic process	0.000121496	0.0055402
Cellular component	GO:0005840	Ribosome	1.4658e-06	0.000134854		Cellular component	GO:0005840	Ribosome	4.35175e-24	4.91747e-22
Cellular component	GO:1990904	Ribonucleoprotein complex	5.71251e-05	0.00262775		Cellular component	GO:1990904	Ribonucleoprotein complex	2.21872e-17	1.25358e-15
Cellular component	GO:0005576	Extracellular region	0.000219033	0.00671702		Cellular component	GO:0043228	Non-membrane-bounded organelle	4.10319e-12	1.15915e-10
Cellular component	GO:0043228	Non-membrane-bounded organelle	0.000736581	0.0106022		Cellular component	GO:0043232	Intracellular non-membrane-bounded organelle	4.10319e-12	1.15915e-10
Cellular component	GO:0043232	Intracellular non-membrane-bounded organelle	0.000736581	0.0106022		Cellular component	GO:0005618	Cell wall	2.88525e-07	5.43388e-06
Cellular component	GO:0005618	Cell wall	0.000806693	0.0106022		Cellular component	GO:0030312	External encapsulating structure	2.88525e-07	5.43388e-06
Cellular component	GO:0030312	External encapsulating structure	0.000806693	0.0106022		Cellular component	GO:0048046	Apoplast	6.11359e-07	9.86909e-06
Cellular component	GO:0048046	Apoplast	0.00120931	0.0132331		Cellular component	GO:0005576	Extracellular region	0.000357329	0.00504728
Cellular component	GO:0005743	Mitochondrial inner membrane	0.00143838	0.0132331		Molecular function	GO:0003735	Structural constituent of ribosome	1.41154e-25	4.85571e-23
Cellular component	GO:0019866	Organelle inner membrane	0.00143838	0.0132331		Molecular function	GO:0005198	Structural molecule activity	2.70251e-22	4.64833e-20
Molecular function	GO:0004553	Hydrolase activity, hydrolyzing o-glycosyl compounds	4.27158e-16	1.29856e-13		Molecular function	GO:0016798	Hydrolase activity, acting on glycosyl bonds	5.02015e-13	5.75644e-11
Molecular function	GO:0016798	Hydrolase activity, acting on glycosyl bonds	5.42104e-15	8.23998e-13		Molecular function	GO:0004553	Hydrolase activity, hydrolyzing o-glycosyl compounds	1.5769e-12	1.35614e-10
Molecular function	GO:0020037	Heme binding	3.41836e-10	2.59795e-08		Molecular function	GO:0016684	Oxidoreductase activity, acting on peroxide as acceptor	9.3222e-11	6.41367e-09
Molecular function	GO:0046906	Tetrapyrrole binding	3.41836e-10	2.59795e-08		Molecular function	GO:0020037	Heme binding	2.11698e-10	1.04035e-08
Molecular function	GO:0016209	Antioxidant activity	8.07766e-07	4.91121e-05		Molecular function	GO:0046906	Tetrapyrrole binding	2.11698e-10	1.04035e-08
Molecular function	GO:0046982	Protein heterodimerization activity	2.40637e-06	0.000108887		Molecular function	GO:0004601	Peroxidase activity	2.79862e-10	1.20341e-08
Molecular function	GO:0016684	Oxidoreductase activity, acting on peroxide as acceptor	2.50726e-06	0.000108887		Molecular function	GO:0016209	Antioxidant activity	1.05419e-09	4.02935e-08
Molecular function	GO:0004568	Chitinase activity	3.33886e-06	0.000123356		Molecular function	GO:0046527	Glucosyltransferase activity	1.07234e-07	3.68886e-06
Molecular function	GO:0004601	Peroxidase activity	3.65199e-06	0.000123356		Molecular function	GO:0016762	Xyloglucan:xyloglucosyl transferase activity	1.875e-07	5.86365e-06
Molecular function	GO:0005506	Iron ion binding	6.38631e-06	0.000180682		Molecular function	GO:0046982	Protein heterodimerization activity	1.70596e-06	4.89042e-05

## Sheet: 6dvs4d
Supplemental Table S2. SM and RM up regulated DEGs enriched top 30 GO terms
SM-6dvs4d						RM-6dvs4d
Category	GO ID	Description	pvalue	padj		Category	GO ID	Description	pvalue	padj
Biological process	GO:0006979	Response to oxidative stress	5.86319e-19	1.85863e-16		Biological process	GO:0006928	Movement of cell or subcellular component	1.88588e-08	3.5926e-06
Biological process	GO:0006928	Movement of cell or subcellular component	1.04333e-09	1.10245e-07		Biological process	GO:0007018	Microtubule-based movement	1.88588e-08	3.5926e-06
Biological process	GO:0007018	Microtubule-based movement	1.04333e-09	1.10245e-07		Biological process	GO:0007017	Microtubule-based process	2.32436e-06	0.000295194
Biological process	GO:0007017	Microtubule-based process	1.87279e-07	1.48418e-05		Biological process	GO:0006979	Response to oxidative stress	8.16995e-06	0.000778188
Biological process	GO:0006950	Response to stress	6.40345e-07	4.05979e-05		Biological process	GO:0006576	Cellular biogenic amine metabolic process	1.79802e-05	0.00114174
Biological process	GO:0006720	Isoprenoid metabolic process	0.000154142	0.00698042		Biological process	GO:0044106	Cellular amine metabolic process	1.79802e-05	0.00114174
Biological process	GO:0008299	Isoprenoid biosynthetic process	0.000154142	0.00698042		Biological process	GO:0006568	Tryptophan metabolic process	0.000123135	0.0052127
Cellular component	GO:0009579	Thylakoid	6.08426e-05	0.00146022		Biological process	GO:0006586	Indolalkylamine metabolic process	0.000123135	0.0052127
Cellular component	GO:0044436	Thylakoid part	6.08426e-05	0.00146022		Biological process	GO:0042430	Indole-containing compound metabolic process	0.000123135	0.0052127
Cellular component	GO:0034357	Photosynthetic membrane	0.000220611	0.00352977		Biological process	GO:0030001	Metal ion transport	0.00100112	0.0361195
Cellular component	GO:0009521	Photosystem	0.000764581	0.00917497		Cellular component	GO:0005576	Extracellular region	1.80337e-05	0.00104596
Cellular component	GO:0009522	Photosystem I	0.00161067	0.0154625		Cellular component	GO:0048046	Apoplast	0.000124164	0.00360075
Molecular function	GO:0020037	Heme binding	6.94218e-22	5.658e-20		Cellular component	GO:0005618	Cell wall	0.000367903	0.0053346
Molecular function	GO:0046906	Tetrapyrrole binding	6.94218e-22	5.658e-20		Cellular component	GO:0030312	External encapsulating structure	0.000367903	0.0053346
Molecular function	GO:0004601	Peroxidase activity	6.98518e-22	5.658e-20		Molecular function	GO:0046982	Protein heterodimerization activity	7.7193e-15	2.13825e-12
Molecular function	GO:0046982	Protein heterodimerization activity	1.0464e-21	6.35689e-20		Molecular function	GO:0008017	Microtubule binding	1.77197e-09	2.45418e-07
Molecular function	GO:0016684	Oxidoreductase activity, acting on peroxide as acceptor	1.56814e-21	7.62116e-20		Molecular function	GO:0015631	Tubulin binding	3.10588e-09	2.86776e-07
Molecular function	GO:0016209	Antioxidant activity	2.42697e-21	9.82921e-20		Molecular function	GO:0003777	Microtubule motor activity	5.45692e-09	3.63399e-07
Molecular function	GO:0046983	Protein dimerization activity	4.91726e-15	1.70699e-13		Molecular function	GO:0046983	Protein dimerization activity	6.55955e-09	3.63399e-07
Molecular function	GO:0003777	Microtubule motor activity	7.56559e-11	2.29805e-09		Molecular function	GO:0016798	Hydrolase activity, acting on glycosyl bonds	1.2259e-08	5.65959e-07
Molecular function	GO:0008017	Microtubule binding	1.52735e-10	4.12384e-09		Molecular function	GO:0003774	Motor activity	2.38923e-08	8.67717e-07
Molecular function	GO:0015631	Tubulin binding	2.69541e-10	6.54985e-09		Molecular function	GO:0004553	Hydrolase activity, hydrolyzing o-glycosyl compounds	2.50604e-08	8.67717e-07
Molecular function	GO:0003774	Motor activity	2.14407e-09	4.73644e-08		Molecular function	GO:0008092	Cytoskeletal protein binding	4.27746e-07	1.31651e-05
Molecular function	GO:0008092	Cytoskeletal protein binding	1.3594e-07	2.75278e-06		Molecular function	GO:0016209	Antioxidant activity	3.3581e-06	9.30194e-05
Molecular function	GO:0004553	Hydrolase activity, hydrolyzing o-glycosyl compounds	1.22935e-06	2.27808e-05		Molecular function	GO:0004601	Peroxidase activity	9.46086e-06	0.000238242
Molecular function	GO:0016798	Hydrolase activity, acting on glycosyl bonds	1.31247e-06	2.27808e-05		Molecular function	GO:0016684	Oxidoreductase activity, acting on peroxide as acceptor	1.3174e-05	0.000304101
Molecular function	GO:0008171	O-methyltransferase activity	3.0546e-06	4.94845e-05		Molecular function	GO:0050662	Coenzyme binding	2.55711e-05	0.000544861
Molecular function	GO:0010333	Terpene synthase activity	1.20524e-05	0.000183046		Molecular function	GO:0008171	O-methyltransferase activity	3.55141e-05	0.000702672
Molecular function	GO:0016705	Oxidoreductase activity, acting on paired donors	1.60197e-05	0.000228987		Molecular function	GO:0030170	Pyridoxal phosphate binding	8.01752e-05	0.00138803
Molecular function	GO:0016838	Carbon-oxygen lyase activity, acting on phosphates	3.02948e-05	0.00040898		Molecular function	GO:0070279	Vitamin B6 binding	8.01752e-05	0.00138803
