# Supplementary material for: Dynamic Changes in Seed Germination under Low-Temperature Stress in Maize
Source: Int J Mol Sci. 2022 May 14;23(10):5495. doi: 10.3390/ijms23105495 (PMC9141190; doi:10.3390/ijms23105495)
Supplement: Supplementary file 1 [file ijms-23-05495-s001.zip › Table S3.xlsx]

## Sheet: Sheet2
Supplemental Table S3. List of DEGs for peroxidase activity
Gen ID	Gene description	Log2(Fold change)
		SM			RM
		2dvs0d	4dvs2d	6dvs4d	2dvs0d	4dvs2d	6dvs4d
Zm00001d003643	Ascorbate peroxidase	X	X	X	X	1.42108	X
Zm00001d007234	Ascorbate peroxidase	X	1.04663	X	X	X	X
Zm00001d023582	Ascorbate peroxidase	1.85	1.0804	X	1.06901	X	X
Zm00001d025047	Ascorbate peroxidase	-2.09287	2.79834	X	-2.94913	5.06616	X
Zm00001d028709	Ascorbate peroxidase	-1.27806	1.25086	X	-1.00461	1.30695	X
Zm00001d047757	Ascorbate peroxidase	2.16756	3.07996	X	X	3.69291	X
Zm00001d053223	Ascorbate peroxidase	-1.77451	1.28762	X	-1.82431	1.05452	1.29938
Zm00001d037547	Guaiacol peroxidase	X	X	3.54269	X	6.3089	2.51045
Zm00001d040702	Guaiacol peroxidase	2.73657	X	2.27092	X	4.52349	X
Zm00001d002004	Peroxidase	4.42464	X	X	X	3.89784	X
Zm00001d002897	Peroxidase	X	3.28308	2.35519	X	7.96042	1.50916
Zm00001d002898	Peroxidase	X	X	X	X	8.63873	X
Zm00001d002899	Peroxidase	X	X	2.22208	-2.46982	7.09066	X
Zm00001d002902	Peroxidase	X	X	X	-5.15531	7.89557	X
Zm00001d003707	Peroxidase	X	X	7.90158	X	X	7.65342
Zm00001d006097	Peroxidase	X	X	1.90983	X	X	1.86566
Zm00001d006933	Peroxidase	X	X	6.43342	X	X	7.84685
Zm00001d006936	Peroxidase	X	X	7.64136	X	X	7.48153
Zm00001d006937	Peroxidase	X	X	6.6056	X	X	X
Zm00001d007160	Peroxidase	X	X	6.71101	X	X	8.82614
Zm00001d007952	Peroxidase	X	2.5514	X	-2.8205	2.85476	X
Zm00001d008173	Peroxidase	X	X	6.93253	X	6.17762	5.35878
Zm00001d008266	Peroxidase	5.30738	X	X	X	4.76507	X
Zm00001d008299	Peroxidase	X	X	7.61764	X	X	7.82032
Zm00001d008300	Peroxidase	X	X	7.48814	X	X	7.76138
Zm00001d008898	Peroxidase	3.28856	X	X	X	1.99099	X
Zm00001d009138	Peroxidase	4.44964	X	2.7746	X	9.15099	1.35946
Zm00001d009140	Peroxidase	X	X	X	X	X	5.79113
Zm00001d009373	Peroxidase	5.03516	X	X	X	3.47464	X
Zm00001d010409	Peroxidase	X	X	4.34997	X	X	X
Zm00001d010924	Peroxidase	X	3.89727	2.48215	-6.06461	7.82553	X
Zm00001d013212	Peroxidase	X	4.055	X	X	4.02741	X
Zm00001d014123	Peroxidase	X	2.82013	X	X	X	X
Zm00001d014341	Peroxidase	3.98898	2.42344	2.65402	3.54323	1.05686	3.48959
Zm00001d014467	Peroxidase	3.91625	X	1.98589	3.25055	X	1.64463
Zm00001d014603	Peroxidase	X	3.76258	X	X	6.68744	X
Zm00001d016177	Peroxidase	X	X	5.40457	X	X	5.60113
Zm00001d016185	Peroxidase	2.24155	-1.00529	3.07478	X	5.01684	X
Zm00001d016443	Peroxidase	X	4.41508	1.17142	X	3.61867	X
Zm00001d018618	Peroxidase	X	X	X	X	8.75626	X
Zm00001d018619	Peroxidase	X	X	X	X	7.64024	X
Zm00001d020808	Peroxidase	X	2.02766	X	X	2.60025	X
Zm00001d021965	Peroxidase	-2.39824	X	4.1498	-1.47863	X	3.22347
Zm00001d022280	Peroxidase	X	X	6.22612	X	X	6.92656
Zm00001d022289	Peroxidase	X	4.27667	X	X	X	X
Zm00001d022290	Peroxidase	X	X	X	X	5.81154	X
Zm00001d022456	Peroxidase	X	7.14789	3.25434	X	5.95015	3.17617
Zm00001d022457	Peroxidase	X	X	X	X	1.35766	-3.1111
Zm00001d022458	Peroxidase	X	X	4.56339	X	4.83255	3.22992
Zm00001d023899	Peroxidase	X	X	X	X	6.29956	X
Zm00001d024734	Peroxidase	X	1.53906	X	2.75875	3.83382	X
Zm00001d024738	Peroxidase	X	8.62716	X	X	X	X
Zm00001d024753	Peroxidase	X	2.08308	X	1.34906	X	X
Zm00001d025402	Peroxidase	X	X	8.01602	X	X	X
Zm00001d025774	Peroxidase	X	X	X	-3.08195	2.4575	-1.51829
Zm00001d026357	Peroxidase	X	X	X	X	3.67327	X
Zm00001d026683	Peroxidase	X	X	X	X	4.21802	X
Zm00001d027411	Peroxidase	-1.09341	2.41453	X	-2.18456	4.03068	X
Zm00001d029274	Peroxidase	X	X	5.69003	X	7.26287	X
Zm00001d029747	Peroxidase	X	X	2.32001	2.82053	3.20849	X
Zm00001d030002	Peroxidase	X	X	X	X	7.20336	X
Zm00001d030199	Peroxidase	X	5.97746	6.43652	X	X	7.1166
Zm00001d032405	Peroxidase	X	3.53985	X	-3.93724	5.95619	X
Zm00001d032406	Peroxidase	X	X	X	X	6.66122	X
Zm00001d034129	Peroxidase	1.1221	1.88351	X	X	1.10784	X
Zm00001d036835	Peroxidase	X	4.53266	3.20852	X	7.94322	X
Zm00001d037359	Peroxidase	X	X	5.9296	X	X	X
Zm00001d037410	Peroxidase	X	X	X	-2.23611	3.14531	X
Zm00001d037550	Peroxidase	X	2.67784	3.56538	X	X	X
Zm00001d038598	Peroxidase	X	3.43017	5.27043	X	6.63282	2.77007
Zm00001d038599	Peroxidase	2.78939	X	-2.22247	X	3.13921	X
Zm00001d040364	Peroxidase	X	2.3934	3.33294	X	3.26714	3.26109
Zm00001d040399	Peroxidase	3.054	-1.53359	X	X	2.29929	X
Zm00001d040579	Peroxidase	X	X	X	X	4.36315	X
Zm00001d040581	Peroxidase	X	X	8.23599	X	X	7.77545
Zm00001d040705	Peroxidase	2.00777	X	1.93642	X	4.63184	X
Zm00001d042022	Peroxidase	3.05264	2.95487	X	X	4.45174	X
Zm00001d043238	Peroxidase	7.73351	1.50688	X	6.44604	X	X
Zm00001d043938	Peroxidase	-3.62808	X	2.20644	-4.27115	2.82182	X
Zm00001d045845	Peroxidase	X	2.48031	X	X	5.83453	X
Zm00001d046186	Peroxidase	3.78091	1.80975	1.31419	X	2.32316	X
Zm00001d046187	Peroxidase	X	X	4.41471	X	2.01625	X
Zm00001d047066	Peroxidase	X	X	1.69607	X	9.0724	X
Zm00001d047358	Peroxidase	X	X	6.06482	X	X	X
Zm00001d047514	Peroxidase	X	4.63248	X	X	X	X
Zm00001d049071	Peroxidase	2.60768	X	X	X	3.66281	X
Zm00001d050572	Peroxidase	X	6.83629	1.88429	X	X	4.06441
Zm00001d052335	Peroxidase	4.18125	1.79151	2.1227	2.40352	5.33153	X
Zm00001d052336	Peroxidase	X	9.66008	2.70936	X	X	4.25598
Zm00001d053839	Peroxidase	3.06771	X	X	X	3.30682	X
Zm00001d009248	Respiratory burst oxidase	-1.12886	1.16737	X	-2.41608	2.79002	X
Zm00001d009349	Respiratory burst oxidase	X	X	X	X	3.29745	X
Zm00001d023859	Respiratory burst oxidase	X	X	X	-2.2679	2.50775	X
Zm00001d032079	Respiratory burst oxidase	-1.46965	1.64405	X	X	-1.13319	X
Zm00001d040805	Respiratory burst oxidase	-2.98771	X	1.53659	-2.54759	2.14366	X
Zm00001d010925	Uncharacterized protein	X	5.522	1.95482	X	7.12105	X
Zm00001d016182	Uncharacterized protein	1.97209	X	X	X	2.32003	X
Zm00001d018620	Uncharacterized protein	4.64708	X	1.99288	X	X	X
Zm00001d022283	Uncharacterized protein	X	X	6.30147	X	X	7.21669
Zm00001d030685	Uncharacterized protein	2.50384	2.92885	X	X	3.21108	X
