# Supplementary material for: Dynamic Changes in Seed Germination under Low-Temperature Stress in Maize
Source: Int J Mol Sci. 2022 May 14;23(10):5495. doi: 10.3390/ijms23105495 (PMC9141190; doi:10.3390/ijms23105495)
Supplement: Supplementary file 1 [file ijms-23-05495-s001.zip › Table S4.xlsx]

## Sheet: Sheet1
Supplemental Table S4.List of selected genes related to vitamin B6 binding
Gen ID	Gene description	Log2(fold change)
		SM			RM
		2dvs0d	4dvs2d	6dvs4d	2dvs0d	4dvs2d	6dvs4d
Zm00001d002326	Adenosylmethionine aminotransferase1	-1.15362	1.11821	X	X	X	1.70055
Zm00001d006342	Molybdenum cofactor sulfurase2	-2.9341	1.31505	X	-2.64457	X	1.16425
Zm00001d007462	Tyrosine aminotransferase homolog1	X	X	X	-2.5967	1.7761	2.6116
Zm00001d008744	Transaminase/transferase	2.47002	1.22551	X	1.98311	X	1.26556
Zm00001d015444	Gamma-aminobutyrate transaminase POP2 mitochondrial	X	X	X	X	X	2.60656
Zm00001d016198	Aspartate aminotransferase	1.98641	X	X	X	X	1.36432
Zm00001d026293	Gamma-aminobutyrate transaminase POP2 mitochondrial	X	X	X	3.589	X	1.11999
Zm00001d030557	alanine aminotransferase12	X	1.69928	X	-1.53123	1.54131	1.45458
Zm00001d033805	Glutamate decarboxylase	X	2.275	X	X	3.41526	1.28851
Zm00001d038460	Putative aminotransferase class III superfamily protein	1.08388	X	X	1.13957	X	1.86813
Zm00001d039628	Pyridoxal phosphate (PLP)-dependent transferase superfamily protein	X	X	X	X	X	1.7216
Zm00001d039629	Pyridoxal phosphate (PLP)-dependent transferase superfamily protein	X	1.34282	X	X	1.00195	1.28055
Zm00001d049380	Putative aminotransferase class III superfamily protein	-2.01179	2.83007	X	-1.44992	1.05273	2.93308
Zm00001d050694	Serine decarboxylase	X	2.13464	X	X	2.59429	1.45769
Zm00001d053107	Tyrosine aminotransferase	-1.90547	1.4165	X	X	1.80317	1.26024
