# Supplementary material for: Dynamic Changes in Seed Germination under Low-Temperature Stress in Maize
Source: Int J Mol Sci. 2022 May 14;23(10):5495. doi: 10.3390/ijms23105495 (PMC9141190; doi:10.3390/ijms23105495)
Supplement: Supplementary file 1 [file ijms-23-05495-s001.zip › Table S5.xlsx]

## Sheet: 2dvs0d
Supplemental Table S5. SM and RM down regulated DEGs enriched GO terms
SM-2dvs0d						RM-2dvs0d
Category	GO ID	Description	pvalue	padj		Category	GO ID	Description	pvalue	padj
Biological process	GO:0006457	Protein folding	1.78487e-08	9.0493e-06		Biological process	GO:0043603	Cellular amide metabolic process	2.40514e-21	1.10636e-18
Biological process	GO:0015979	Photosynthesis	4.76467e-08	1.20784e-05		Biological process	GO:0006412	Translation	7.96541e-21	1.83204e-18
Cellular component	GO:0034357	Photosynthetic membrane	4.58449e-09	3.54898e-07		Biological process	GO:0043604	Amide biosynthetic process	1.41611e-20	2.17137e-18
Cellular component	GO:0009579	Thylakoid	8.44995e-09	3.54898e-07		Biological process	GO:0043043	Peptide biosynthetic process	4.76994e-20	5.48544e-18
Cellular component	GO:0044436	Thylakoid part	8.44995e-09	3.54898e-07		Biological process	GO:0006518	Peptide metabolic process	8.99794e-20	8.27811e-18
Cellular component	GO:0009521	Photosystem	5.09317e-08	1.60435e-06		Biological process	GO:0006457	Protein folding	9.66901e-07	7.41291e-05
Cellular component	GO:0009523	Photosystem II	2.56422e-07	6.46184e-06		Biological process	GO:0015979	Photosynthesis	4.35764e-06	0.000286359
Cellular component	GO:0043228	Non-membrane-bounded organelle	1.67979e-06	3.02362e-05		Biological process	GO:0019725	Cellular homeostasis	2.65651e-05	0.00152749
Cellular component	GO:0043232	Intracellular non-membrane-bounded organelle	1.67979e-06	3.02362e-05		Biological process	GO:0045454	Cell redox homeostasis	9.2837e-05	0.004745
Cellular component	GO:0005840	Ribosome	3.60669e-06	5.68054e-05		Cellular component	GO:0005840	Ribosome	5.2984e-28	6.72897e-26
Cellular component	GO:0042651	Thylakoid membrane	3.86022e-05	0.000540431		Cellular component	GO:1990904	Ribonucleoprotein complex	1.8327e-25	1.16377e-23
Cellular component	GO:1990904	Ribonucleoprotein complex	4.55949e-05	0.000574496		Cellular component	GO:0043228	Non-membrane-bounded organelle	8.45145e-21	2.68334e-19
Cellular component	GO:1990204	Oxidoreductase complex	6.79689e-05	0.000778552		Cellular component	GO:0043232	Intracellular non-membrane-bounded organelle	8.45145e-21	2.68334e-19
Cellular component	GO:0009654	Photosystem II oxygen evolving complex	0.000392934	0.00412581		Cellular component	GO:0034357	Photosynthetic membrane	1.61253e-05	0.000409583
Cellular component	GO:0019898	Extrinsic component of membrane	0.00118139	0.0114504		Cellular component	GO:0009579	Thylakoid	2.41645e-05	0.000438412
Cellular component	GO:0000785	Chromatin	0.0033912	0.0305208		Cellular component	GO:0044436	Thylakoid part	2.41645e-05	0.000438412
Molecular function	GO:0051082	Unfolded protein binding	7.75725e-07	0.000262971		Cellular component	GO:0009521	Photosystem	9.94793e-05	0.00157923
Molecular function	GO:0043565	Sequence-specific dna binding	2.18793e-05	0.00370855		Molecular function	GO:0003735	Structural constituent of ribosome	7.92695e-28	2.49699e-25
Molecular function	GO:0046982	Protein heterodimerization activity	6.26858e-05	0.00479952		Molecular function	GO:0005198	Structural molecule activity	2.55136e-23	4.01839e-21
Molecular function	GO:0051537	2 iron, 2 sulfur cluster binding	7.8432e-05	0.00479952		Molecular function	GO:0051082	Unfolded protein binding	1.53788e-05	0.00161478
Molecular function	GO:0031072	Heat shock protein binding	8.54992e-05	0.00479952		Molecular function	GO:0009055	Electron transfer activity	3.26006e-05	0.0025673
Molecular function	GO:0015036	Disulfide oxidoreductase activity	8.60183e-05	0.00479952		Molecular function	GO:0008080	N-acetyltransferase activity	0.000110306	0.00694926
Molecular function	GO:0003735	Structural constituent of ribosome	9.91051e-05	0.00479952		Molecular function	GO:0016407	Acetyltransferase activity	0.000133675	0.00701792
Molecular function	GO:0015035	Protein disulfide oxidoreductase activity	0.00014013	0.00581598		Molecular function	GO:0016410	N-acyltransferase activity	0.00022436	0.0100962
Molecular function	GO:0016667	Oxidoreductase activity, acting on a sulfur group of donors	0.000154407	0.00581598		Molecular function	GO:0051536	Iron-sulfur cluster binding	0.000639893	0.0223963
Molecular function	GO:0051536	Iron-sulfur cluster binding	0.000794394	0.0244818		Molecular function	GO:0051540	Metal cluster binding	0.000639893	0.0223963
Molecular function	GO:0051540	Metal cluster binding	0.000794394	0.0244818		Molecular function	GO:0016651	Oxidoreductase activity, acting on nad(p)h	0.00108228	0.0333061
Molecular function	GO:0016161	Beta-amylase activity	0.000937601	0.0264872		Molecular function	GO:0015035	Protein disulfide oxidoreductase activity	0.00117449	0.0333061
Molecular function	GO:0005198	Structural molecule activity	0.00159516	0.0415969		Molecular function	GO:0016161	Beta-amylase activity	0.0012688	0.0333061

## Sheet: 4dvs2d
Supplemental Table S5. SM and RM down regulated DEGs enriched GO terms
SM-4dvs2d						RM-4dvs2d
Category	GO ID	Description	pvalue	padj		Category	GO ID	Description	pvalue	padj
Biological process	GO:0000160	Phosphorelay signal transduction system	5.79656e-06	0.00244035		Biological process	GO:0016071	mRNA metabolic process	9.32527e-06	0.00446681
						Biological process	GO:0006397	mRNA processing	3.22157e-05	0.00771566
						Biological process	GO:0005984	DisaCellular componentharide metabolic process	0.000172071	0.0274739
						Biological process	GO:0005992	Trehalose biosynthetic process	0.000375373	0.04348
						Biological process	GO:0009311	OligosaCellular componentharide metabolic process	0.000508255	0.04348
						Biological process	GO:0005991	Trehalose metabolic process	0.000544634	0.04348
						Cellular component	GO:0044428	Nuclear part	3.5958e-06	0.000399134
						Cellular component	GO:0005654	Nucleoplasm	1.68062e-05	0.000621828
						Cellular component	GO:0044451	Nucleoplasm part	1.68062e-05	0.000621828
						Cellular component	GO:0031981	Nuclear lumen	5.85402e-05	0.00162449
						Cellular component	GO:0000428	Dna-directed rna polymerase complex	0.000294681	0.00275745
						Cellular component	GO:0030880	Rna polymerase complex	0.000294681	0.00275745
						Cellular component	GO:0055029	Nuclear dna-directed rna polymerase complex	0.000294681	0.00275745
						Cellular component	GO:0031974	Membrane-enclosed lumen	0.000298305	0.00275745
						Cellular component	GO:0043233	Organelle lumen	0.000298305	0.00275745
						Cellular component	GO:0070013	Intracellular organelle lumen	0.000298305	0.00275745
						Cellular component	GO:0016591	DNA-directed RNA polymerase II, holoenzyme	0.000322572	0.00275745
						Cellular component	GO:0044798	Nuclear transcription factor complex	0.000322944	0.00275745
						Cellular component	GO:0090575	RNA polymerase II transcription factor complex	0.000322944	0.00275745
						Cellular component	GO:0005667	Transcription factor complex	0.000501073	0.00397279
						Cellular component	GO:0061695	Transferase complex, transferring phosphorus-containing groups	0.00208055	0.0153961
						Cellular component	GO:1990234	Transferase complex	0.00691816	0.0479947
						Molecular function	GO:0015298	Solute:cation antiporter activity	4.29196e-05	0.00680276
						Molecular function	GO:0015299	Solute:proton antiporter activity	4.29196e-05	0.00680276

## Sheet: 6dvs4d
Supplemental Table S5. SM and RM down regulated DEGs enriched GO terms
RM-6dvs4d
Category	GOID	Description	pvalue	padj
Molecular function	GO:0005506	Iron ion binding	2.73079e-06	0.000409618
Molecular function	GO:0043565	Sequence-specific dna binding	4.48239e-05	0.00302974
Molecular function	GO:0016705	Oxidoreductase activity, acting on paired donors, with incorporation or reduction of molecular oxygen	6.05949e-05	0.00302974
Molecular function	GO:0020037	Heme binding	0.000282755	0.00848266
Molecular function	GO:0046906	Tetrapyrrole binding	0.000282755	0.00848266
