# Supplementary material for: Dynamic Changes in Seed Germination under Low-Temperature Stress in Maize
Source: Int J Mol Sci. 2022 May 14;23(10):5495. doi: 10.3390/ijms23105495 (PMC9141190; doi:10.3390/ijms23105495)
Supplement: Supplementary file 1 [file ijms-23-05495-s001.zip › Table S6.xlsx]

## Sheet: Sheet1
Supplemental Table S6.List of selected genes related to photosystem II.
Gen ID	Gene description	Log2(fold change)
		SM			RM
		2dvs0d	4dvs2d	6dvs4d	2dvs0d	4dvs2d	6dvs4d
Zm00001d002993	Oxygen-evolving enhancer protein 3	-2.30381	X	X	X	X	X
Zm00001d007857	Oxygen-evolving enhancer protein 2-1 chloroplastic	-1.79263	X	X	X	X	X
Zm00001d008681	Uncharacterized protein	-6.06404	X	X	-7.9853	X	X
Zm00001d010715	PSII 6.1 kDa protein	-2.09507	X	X	-3.13615	X	X
Zm00001d014564	Oxygen-evolving enhancer protein 1-1 chloroplastic	-4.00771	X	3.66297	X	X	X
Zm00001d018779	Oxygen-evolving enhancer protein 2-1 chloroplastic	-6.3321	3.83808	X	X	X	X
Zm00001d021703	Oxygen-evolving enhancer protein 3-1, chloroplastic	-1.00293	2.2273	X	X	-2.45267	3.00336
Zm00001d022464	Ultraviolet-B-repressible protein	-3.81583	X	X	-2.20047	-3.5974	X
Zm00001d025435	PsbP domain-containing protein 2 chloroplastic	-3.86157	2.2786	X	-3.82585	X	X
Zm00001d030638	PsbP domain-containing protein 1 chloroplastic	-2.50486	X	X	-1.39333	X	X
Zm00001d031421	Thylakoid lumenal protein, chloroplastic	-2.46713	X	X	-3.75481	X	2.2212
Zm00001d035135	Photosystem II core complex proteins psbY, chloroplastic	-3.83096	X	X	-6.6104	X	5.31102
Zm00001d039715	Uncharacterized protein	-2.35971	X	X	-3.16825	X	X
Zm00001d042211	PsbP domain-containing protein 7 chloroplastic	-3.46999	X	X	-2.35311	-1.39239	X
Zm00001d043167	PsbP domain-containing protein 6 chloroplastic	-4.80375	X	X	X	X	X
Zm00001d049387	Photosystem II 10 kDa polypeptide, chloroplastic	-3.36634	X	3.91556	-3.21319	X	X
Zm00001d049650	Photosystem II core complex proteins psbY, chloroplastic	-9.12611	X	X	-4.18702	-5.10225	X
