# Supplementary material for: Dynamic Changes in Seed Germination under Low-Temperature Stress in Maize
Source: Int J Mol Sci. 2022 May 14;23(10):5495. doi: 10.3390/ijms23105495 (PMC9141190; doi:10.3390/ijms23105495)
Supplement: Supplementary file 1 [file ijms-23-05495-s001.zip › Table S7.xlsx]

## Sheet: Sheet1
Supplemental Table S7.List of selected genes related to heat shock protein binding
Gen ID	Gene description	Log2(fold change)
		SM			RM
		2dvs0d	4dvs2d	6dvs4d	2dvs0d	4dvs2d	6dvs4d
Zm00001d004840	Chaperone protein dnaJ 3	-5.23033	X	X	-6.86586	X	X
Zm00001d006230	Uncharacterized protein	-3.32974	X	X	-2.78053	X	X
Zm00001d006563	Chaperone protein dnaJ 3	-3.30007	1.77085	X	-2.77474	-1.09598	X
Zm00001d006666	DnaJ 2	-4.44322	X	X	X	X	X
Zm00001d011093	Uncharacterized protein	-1.27356	X	X	X	X	X
Zm00001d013111	DnaJ protein	-4.39648	1.71142	X	-3.59163	X	X
Zm00001d013669	Chaperone protein dnaJ 3	-1.17997	X	X	X	X	X
Zm00001d016714	Chaperone protein dnaJ-related	-2.88981	X	X	-2.696	X	1.11767
Zm00001d026185	Chaperone protein dnaJ 3	-7.32791	X	X	-6.96163	X	X
Zm00001d031738	photosystemI2	-2.93691	X	X	-4.95829	2.00727	X
Zm00001d033210	CAI-1 autoinducer sensor kinase/phosphatase cqsS isoform 1	-2.17382	X	X	-2.1515	X	X
Zm00001d034368	Chaperone DNA J homolog1	-3.91138	1.94479	X	-2.39672	X	X
Zm00001d035974	Chaperone protein dnaJ	-3.75464	X	X	-2.8554	X	X
Zm00001d035975	Chaperone protein dnaJ GFA2 mitochondrial	-3.54956	X	X	-3.27957	-1.0515	X
Zm00001d044464	Uncharacterized protein	-1.31023	1.20268	X	-1.50004	X	X
Zm00001d048538	Calcium/calmodulin-dependent serine/threonine-protein kinase 1	-7.43942	X	X	-7.35788	X	X
