# Supplementary material for: Dynamic Changes in Seed Germination under Low-Temperature Stress in Maize
Source: Int J Mol Sci. 2022 May 14;23(10):5495. doi: 10.3390/ijms23105495 (PMC9141190; doi:10.3390/ijms23105495)
Supplement: Supplementary file 1 [file ijms-23-05495-s001.zip › Table S8.xlsx]

## Sheet: Sheet1
Supplemental Table S8.List of selected genes related to ribosome
Gen ID	Gene description	Log2(fold change)
		SM				RM
		2dvs0d	4dvs2d	6dvs4d	4d-LTvs1.5dNT	2dvs0d	4dvs2d	6dvs4d	4d-LTvs1.5dNT
Zm00001d025616	30S ribosomal protein 3 chloroplastic	-2.83517	X	1.16251	-1.54833	-1.78279	X	X	X
Zm00001d020983	30S ribosomal protein S16	-2.06238	X	X	X	-3.29759	X	X	X
Zm00001d032139	30S ribosomal protein S17	-1.80389	X	X	-1.36706	X	X	X	X
Zm00001d050054	30S ribosomal protein S17	X	1.09388	X	X	X	1.93818	X	X
Zm00001d012353	30S ribosomal protein S17 chloroplastic	X	1.7383	X	X	-2.5988	1.45628	X	X
Zm00001d033105	30S ribosomal protein S19, chloroplastic	-1.52764	X	X	-1.51833	-1.41632	X	X	X
Zm00001d011596	30S ribosomal protein S20 chloroplastic	-2.62771	X	X	-1.03006	-2.57384	X	X	X
Zm00001d015628	30S ribosomal protein S21 chloroplastic	X	3.31613	X	-1.47366	X	2.24737	X	X
Zm00001d053713	30S ribosomal protein S21, chloroplastic	-3.90217	2.0341	X	-1.56259	X	X	2.25279	X
Zm00001d032420	30S ribosomal protein S5	-3.43769	2.13717	X	X	-2.65667	1.42837	X	X
Zm00001d041595	30S ribosomal protein S6	-1.86179	X	X	X	X	X	X	X
Zm00001d034808	30S ribosomal protein S6 alpha chloroplastic	-2.91772	X	X	X	-2.04887	X	X	X
Zm00001d047262	30S ribosomal protein S8, chloroplastic	X	1.07596	X	-1.42454	-1.62903	1.58521	X	X
Zm00001d034192	30S ribosomal protein S9 chloroplastic	-1.36728	1.80702	X	-1.07432	-2.05038	1.47395	X	X
Zm00001d009495	39S ribosomal protein L12	-1.80099	1.27387	X	X	-2.0525	1.10414	X	X
Zm00001d035094	40S ribosomal protein S13	1.10008	X	X	X	X	1.24358	X	X
Zm00001d049668	40S ribosomal protein S13	X	X	X	-1.2313	-1.55923	1.93307	X	X
Zm00001d000120	40S ribosomal protein S14	1.04646	1.00516	X	X	X	1.27494	X	X
Zm00001d014462	40S ribosomal protein S14	X	X	X	-1.42603	X	2.35055	X	X
Zm00001d036565	40S ribosomal protein S14	X	1.16034	X	X	-1.18912	1.64701	X	X
Zm00001d036567	40S ribosomal protein S14	X	X	X	X	X	1.60556	X	X
Zm00001d036568	40S ribosomal protein S14	X	X	X	X	-1.33611	1.51756	X	X
Zm00001d046583	40S ribosomal protein S14	1.00509	X	X	X	X	1.68368	X	X
Zm00001d007810	40S ribosomal protein S15	X	X	X	X	X	1.21383	X	X
Zm00001d007815	40S ribosomal protein S15	X	X	X	X	X	1.30926	X	X
Zm00001d007819	40S ribosomal protein S15	X	X	X	X	X	1.39432	X	X
Zm00001d018979	40S ribosomal protein S15	X	X	X	X	X	1.32362	X	X
Zm00001d009000	40S ribosomal protein S15a-1	X	1.15177	X	-1.19103	-1.3074	1.67964	X	X
Zm00001d039299	40S ribosomal protein S15a-1	X	X	X	X	X	1.62189	X	X
Zm00001d052885	40S ribosomal protein S15a-1	X	X	X	X	-2.15356	2.17088	X	X
Zm00001d005023	40S ribosomal protein S16	X	X	X	X	-1.01688	1.44829	X	X
Zm00001d023293	40S ribosomal protein S16	X	X	X	X	-2.05613	X	X	X
Zm00001d044664	40S ribosomal protein S16	-1.21859	1.17295	X	X	-1.87266	1.31297	X	X
Zm00001d037111	40S ribosomal protein S17-1	-1.57711	X	X	X	-2.59971	1.68717	X	X
Zm00001d045000	40S ribosomal protein S17-3	X	X	X	X	-1.82609	1.44525	X	X
Zm00001d013086	40S ribosomal protein S18	-1.55451	1.0182	X	X	-2.27838	1.02435	X	X
Zm00001d047296	40S ribosomal protein S19	1.13805	X	X	X	-1.17875	1.84477	X	X
Zm00001d029543	40S ribosomal protein S19-3	-1.02434	X	X	-1.17193	-1.42993	X	X	X
Zm00001d019147	40S ribosomal protein S2	-1.83611	X	X	X	-2.68662	1.35828	X	X
Zm00001d012886	40S ribosomal protein S21	X	X	X	X	-1.40838	1.21947	X	X
Zm00001d036871	40S ribosomal protein S21	X	X	X	X	X	2.13388	X	X
Zm00001d013034	40S ribosomal protein S2-1	-2.47797	X	X	X	-2.63095	1.07211	X	X
Zm00001d034550	40S ribosomal protein S2-1	-1.43613	X	X	X	-2.47497	1.17871	X	X
Zm00001d010566	40S ribosomal protein S23	1.28663	1.04916	X	X	X	1.74384	X	X
Zm00001d042966	40S ribosomal protein S23	X	X	X	-1.2683	X	1.88048	X	X
Zm00001d012978	40S ribosomal protein S23-2	1.61431	X	X	X	X	2.13253	X	X
Zm00001d048114	40S ribosomal protein S23-2	X	1.8164	X	X	2.83844	-3.07792	X	X
Zm00001d011741	40S ribosomal protein S24	-1.95075	X	X	X	-2.09979	X	X	X
Zm00001d036985	40S ribosomal protein S24	X	X	X	X	X	1.11805	X	X
Zm00001d043606	40S ribosomal protein S24	-1.49618	X	X	X	-1.69632	X	X	X
Zm00001d010614	40S ribosomal protein S26	-2.21294	1.69767	X	X	-2.38708	1.00781	X	X
Zm00001d012992	40S ribosomal protein S26	-1.38252	X	X	X	-1.4809	1.37905	X	X
Zm00001d034609	40S ribosomal protein S26	-1.00416	X	X	X	-1.60038	1.07178	X	X
Zm00001d016491	40S ribosomal protein S27	X	X	X	X	-1.613	1.01552	X	X
Zm00001d053239	40S ribosomal protein S27	X	1.04403	X	X	-1.88426	1.36959	X	X
Zm00001d027813	40S ribosomal protein S28	X	X	X	-1.90181	X	1.47238	X	X
Zm00001d024511	40S ribosomal protein S3-1	-1.4988	X	X	X	-2.54428	1.29329	X	X
Zm00001d028117	40S ribosomal protein S3a	X	X	X	X	-1.18682	1.31295	X	X
Zm00001d048159	40S ribosomal protein S3a	X	X	X	X	-1.2914	X	X	X
Zm00001d006899	40S ribosomal protein S6	X	X	X	X	-1.29794	X	X	X
Zm00001d022180	40S ribosomal protein S6	X	X	X	X	-1.12326	1.24595	X	X
Zm00001d028786	40S ribosomal protein S7	X	X	X	X	-1.69959	1.39655	X	X
Zm00001d042323	40S ribosomal protein S7	X	X	X	X	-3.66306	X	X	X
Zm00001d047707	40S ribosomal protein S7	1.18242	X	X	X	X	1.21089	X	X
Zm00001d006871	40S ribosomal protein SA	X	1.29048	X	X	-1.01902	2.19795	X	X
Zm00001d027919	40S ribosomal protein SA	-4.48684	X	X	X	X	X	X	X
Zm00001d048253	40S ribosomal protein SA	X	1.13037	X	X	-1.13229	1.60713	X	X
Zm00001d048256	40S ribosomal protein SA	X	X	X	X	-1.39328	1.09421	X	X
Zm00001d048346	40S ribosomal protein SA	X	1.19904	X	X	X	1.68711	X	X
Zm00001d027421	50S ribosomal protein L11 chloroplastic	X	X	X	X	-1.29541	X	X	-1.20922
Zm00001d043972	50S ribosomal protein L12, chloroplastic	-2.66418	1.28996	X	X	-3.34412	X	X	X
Zm00001d013332	50S ribosomal protein L12-2	-1.76303	1.75027	X	X	-2.72941	1.48751	X	X
Zm00001d022197	50S ribosomal protein L12-2	-1.71534	1.03032	X	X	-2.11382	1.16601	X	X
Zm00001d012160	50S ribosomal protein L13	-1.17684	X	X	-1.81333	-1.52704	X	X	X
Zm00001d041322	50S ribosomal protein L14	-2.7863	1.81734	X	-1.52826	-2.95808	X	X	X
Zm00001d012998	50S ribosomal protein L17 chloroplastic	-1.58422	1.86685	X	X	-2.50421	X	X	X
Zm00001d017659	50S ribosomal protein L18	-1.57227	X	X	-1.19975	-1.47335	X	X	X
Zm00001d027844	50S ribosomal protein L18, chloroplastic	-2.56234	X	X	X	-1.66846	X	X	X
Zm00001d034724	50S ribosomal protein L18, chloroplastic	-1.89061	X	X	-1.12803	-1.77755	1.94728	X	X
Zm00001d010803	50S ribosomal protein L20	X	1.03011	X	X	X	X	X	X
Zm00001d016072	50S ribosomal protein L21 chloroplastic	X	1.51773	X	X	X	X	X	X
Zm00001d053377	50S ribosomal protein L21 chloroplastic	X	1.2917	X	X	X	1.41371	1.4058	X
Zm00001d038973	50S ribosomal protein L21, mitochondrial	X	X	X	X	X	1.30304	X	X
Zm00001d011993	50S ribosomal protein L27 chloroplastic	-1.68446	X	X	X	-1.55205	X	X	X
Zm00001d052216	50S ribosomal protein L29, chloroplastic	X	2.16248	1.24296	-1.67747	-2.03766	1.90627	X	X
Zm00001d015204	50S ribosomal protein L3, chloroplastic	-2.85333	2.18461	X	X	-2.92555	1.43287	X	X
Zm00001d044130	50S ribosomal protein L31	-1.94086	1.36862	X	-1.91115	-1.87911	1.64931	X	X
Zm00001d008360	50S ribosomal protein L3-2	X	X	X	X	X	1.22457	X	X
Zm00001d011224	50S ribosomal protein L34	-3.62724	2.26112	X	-1.0487	-1.77839	1.43147	X	X
Zm00001d044255	50S ribosomal protein L34	-1.8582	1.04776	X	X	-3.16285	X	X	X
Zm00001d046555	50S ribosomal protein L35	-1.78026	1.39162	1.12089	-1.77401	X	X	X	X
Zm00001d034509	50S ribosomal protein L4	-1.11091	X	X	X	-1.2289	X	X	X
Zm00001d029201	50S ribosomal protein L6	2.62582	1.31105	X	X	3.19931	X	X	X
Zm00001d047462	50S ribosomal protein L6 chloroplastic	X	X	X	X	-1.09591	X	X	X
Zm00001d002450	60S ribosomal protein L12	X	X	X	X	-1.16767	X	X	X
Zm00001d051543	60S ribosomal protein L12	X	X	X	X	X	1.45624	X	X
Zm00001d017719	60S ribosomal protein L12-3	X	X	X	-1.21009	X	1.36232	X	X
Zm00001d011992	60S ribosomal protein L13	X	X	X	X	X	1.2456	X	X
Zm00001d037620	60S ribosomal protein L13	-2.01131	X	X	-1.02674	-2.93706	1.04288	X	X
Zm00001d042308	60S ribosomal protein L13	-1.19089	X	X	X	-1.38927	1.50154	X	X
Zm00001d034059	60S ribosomal protein L13a-1	X	X	X	X	-1.07665	1.38778	X	X
Zm00001d006287	60S ribosomal protein L14-1	X	1.35426	X	-1.53541	X	1.8295	X	X
Zm00001d021445	60S ribosomal protein L14-1	X	X	X	X	-2.16527	1.70696	X	X
Zm00001d025857	60S ribosomal protein L14-1	1.84769	X	X	X	X	1.79177	X	X
Zm00001d010009	60S ribosomal protein L17	2.54098	X	X	X	2.08529	1.33635	X	X
Zm00001d009579	60S ribosomal protein L18a	X	1.11204	X	X	-1.04105	1.4226	X	X
Zm00001d011534	60S ribosomal protein L18a	-1.03296	X	X	X	-2.26752	X	X	X
Zm00001d043942	60S ribosomal protein L18a	X	X	X	X	-1.72556	X	X	X
Zm00001d039020	60S ribosomal protein L18a-2	X	1.0057	X	X	X	1.0808	X	X
Zm00001d053865	60S ribosomal protein L19-2	-2.15787	X	X	-1.44398	X	X	X	X
Zm00001d019473	60S ribosomal protein L2	X	X	X	X	X	1.81326	X	X
Zm00001d030691	60S ribosomal protein L2	-1.06431	X	X	X	-1.9657	1.63888	X	X
Zm00001d041568	60S ribosomal protein L2	-1.09691	X	X	X	-1.7359	1.26081	X	X
Zm00001d032760	60S ribosomal protein L21-1	X	X	X	X	-1.28395	1.44856	X	X
Zm00001d048382	60S ribosomal protein L21-1	-1.02712	X	X	-1.71425	-2.14021	1.77323	X	X
Zm00001d014082	60S ribosomal protein L21-2	X	X	X	-1.01184	-1.83595	1.71816	X	X
Zm00001d027618	60S ribosomal protein L21-2	X	1.22778	X	X	-1.3771	1.74733	X	X
Zm00001d007154	60S ribosomal protein L22-2	1.55387	X	X	X	X	1.20182	X	X
Zm00001d022463	60S ribosomal protein L22-2	X	X	X	X	-1.57091	X	X	X
Zm00001d047500	60S ribosomal protein L22-2	X	1.05808	X	X	-1.673	1.40533	X	X
Zm00001d051929	60S ribosomal protein L23	X	1.07329	X	-1.69264	-1.91708	2.09629	X	X
Zm00001d052619	60S ribosomal protein L23	2.88557	X	X	X	X	3.5882	X	X
Zm00001d003127	60S ribosomal protein L23a	-1.09808	X	X	X	-1.90175	1.51405	X	X
Zm00001d008594	60S ribosomal protein L26-1	-1.62136	X	X	X	-2.89886	1.71029	X	X
Zm00001d049904	60S ribosomal protein L26-1	X	X	X	X	X	1.20866	X	X
Zm00001d002253	60S ribosomal protein L27	X	X	X	X	-1.32744	X	X	X
Zm00001d014355	60S ribosomal protein L27	X	X	X	X	X	1.13278	X	X
Zm00001d026343	60S ribosomal protein L27	X	X	X	-1.12718	X	1.44355	X	X
Zm00001d036570	60S ribosomal protein L27	1.25039	X	X	X	X	1.38722	X	X
Zm00001d003680	60S ribosomal protein L3	X	X	X	X	X	1.70237	X	X
Zm00001d003683	60S ribosomal protein L3	X	X	X	X	-1.03677	1.17946	X	X
Zm00001d004839	60S ribosomal protein L3	X	X	X	X	X	1.30374	X	X
Zm00001d004841	60S ribosomal protein L3	X	X	X	X	-1.05926	1.66942	X	X
Zm00001d028622	60S ribosomal protein L3	X	X	X	X	X	1.29329	X	X
Zm00001d017850	60S ribosomal protein L31	X	X	X	X	-1.06591	1.33519	X	X
Zm00001d045889	60S ribosomal protein L31	1.03772	X	X	X	X	1.53987	X	X
Zm00001d051662	60S ribosomal protein L31	X	X	X	X	X	1.77236	-1.02713	1.2531
Zm00001d006064	60S ribosomal protein L32	X	X	X	-1.10759	X	1.15276	X	X
Zm00001d021020	60S ribosomal protein L32	X	X	X	-1.24205	-1.05766	X	X	X
Zm00001d049790	60S ribosomal protein L32	-1.10869	X	X	X	-1.6375	1.03847	X	X
Zm00001d021018	60S ribosomal protein L32-1	X	X	X	X	X	1.17693	X	X
Zm00001d024571	60S ribosomal protein L34	X	1.05079	X	-1.32728	-1.28264	1.65383	X	X
Zm00001d020450	60S ribosomal protein L34-3	X	X	X	-1.06432	-1.18964	1.06651	X	X
Zm00001d049552	60S ribosomal protein L34-3	X	X	X	X	X	1.22428	X	X
Zm00001d004052	60S ribosomal protein L35	-1.08276	1.59402	X	X	-1.79397	1.57081	X	X
Zm00001d016549	60S ribosomal protein L35	-2.17833	1.45924	X	-1.36847	-2.02335	1.46448	X	X
Zm00001d005642	60S ribosomal protein L35a-2	X	1.81278	X	X	-1.23749	1.85894	X	X
Zm00001d052075	60S ribosomal protein L35a-3	-1.89128	1.09018	X	X	-1.82812	1.24136	X	X
Zm00001d010528	60S ribosomal protein L36	X	1.19609	X	-1.0804	X	1.14495	X	X
Zm00001d038374	60S ribosomal protein L36	-1.14794	1.89209	X	X	-1.17248	1.38333	X	X
Zm00001d004009	60S ribosomal protein L37a-2	X	X	X	-1.58063	X	1.68184	X	X
Zm00001d015301	60S ribosomal protein L37a-2	X	X	X	-1.35523	X	1.554	X	X
Zm00001d006555	60S ribosomal protein L38	X	X	X	X	X	1.30565	X	X
Zm00001d007824	60S ribosomal protein L4-1	X	X	X	X	X	1.22613	X	X
Zm00001d018957	60S ribosomal protein L4-1	-1.5742	X	X	X	-1.82205	X	X	X
Zm00001d006510	60S ribosomal protein L44	-1.33551	1.17311	X	X	-1.70513	1.07432	X	X
Zm00001d027512	60S ribosomal protein L5-1	1.53505	X	X	X	X	2.09902	X	X
Zm00001d042525	60S ribosomal protein L5-1 homolog a	X	1.02018	X	X	-1.42305	1.21656	X	X
Zm00001d012161	60S ribosomal protein L5-1 homolog b	X	1.1301	X	X	X	1.95374	X	X
Zm00001d017047	60S ribosomal protein L6	X	X	X	X	-1.51123	1.54056	X	X
Zm00001d050920	60S ribosomal protein L6	X	X	X	X	X	1.40737	X	X
Zm00001d050921	60S ribosomal protein L6	X	1.20786	X	X	-1.0242	1.69138	X	X
Zm00001d045577	60S ribosomal protein L9	-1.34086	-1.09445	X	X	-3.76003	X	X	X
Zm00001d054084	60S ribosomal protein L9	-1.80334	X	X	X	-2.17988	X	X	X
Zm00001d021439	Ribosomal L18p/L5e family protein	-2.21629	X	X	X	-1.89073	X	X	X
Zm00001d029887	Ribosomal L18p/L5e family protein	-1.36074	X	X	X	-1.02402	1.18417	X	X
Zm00001d027839	Ribosomal L32p protein family	-1.61019	X	X	X	-2.14604	1.47863	X	X
Zm00001d015795	Ribosomal protein L12	X	1.27581	X	-1.28556	X	3.24826	X	X
Zm00001d006388	Ribosomal protein L15	X	X	X	X	-1.37442	1.85284	X	X
Zm00001d018903	Ribosomal protein L15	X	1.18125	X	X	-2.07839	1.70209	X	X
Zm00001d021508	Ribosomal protein L15	1.3559	X	X	X	X	1.3757	X	X
Zm00001d021511	Ribosomal protein L15	1.7259	X	X	X	X	1.28524	X	X
Zm00001d049815	Ribosomal protein L17b	X	X	X	-1.32454	-1.86858	1.86385	X	X
Zm00001d031611	Ribosomal protein L17c	-1.67034	1.04978	X	X	-2.56383	1.42015	X	X
Zm00001d015300	Ribosomal protein L19	-2.03875	X	X	X	-2.99571	X	X	X
Zm00001d044287	Ribosomal protein L19	X	X	X	X	-1.03458	X	X	X
Zm00001d045069	Ribosomal protein L19	X	1.14265	X	X	X	1.34192	X	X
Zm00001d049703	Ribosomal protein L19 family protein	-1.54574	X	X	-1.04364	-2.16967	X	X	X
Zm00001d005228	Ribosomal protein L22p/L17e family protein	X	X	X	X	X	1.39983	X	X
Zm00001d039395	Ribosomal protein L23/L15e family protein	-1.61917	1.22384	X	X	-2.09614	X	X	X
Zm00001d039908	Ribosomal protein L26	X	X	X	X	-1.53598	1.73512	X	X
Zm00001d049389	Ribosomal protein L27 family protein	1.38006	1.25149	X	X	1.66149	1.38371	X	X
Zm00001d048325	Ribosomal protein L32 containing protein	X	1.34971	X	X	X	1.77561	X	X
Zm00001d050411	Ribosomal protein L34Ae	X	1.5159	X	X	-1.33543	X	X	X
Zm00001d021652	Ribosomal protein L44	X	1.44809	X	X	X	2.2688	X	X
Zm00001d034223	ribosomal protein S14	X	1.56065	X	-1.68422	X	1.81308	X	X
Zm00001d013509	Ribosomal protein S21 family protein	-1.3403	1.43454	X	-1.28287	-2.05493	1.54247	X	X
Zm00001d033589	Ribosomal protein S21 family protein	-3.27319	4.07936	X	-1.8493	-2.39212	1.44242	X	X
Zm00001d016276	Ribosomal protein S24	X	X	X	X	-1.48111	X	X	X
Zm00001d049500	Ribosomal protein S3	-1.49459	X	X	X	-2.2237	1.23461	X	X
Zm00001d039348	ribosomal protein S6 family protein	-1.50525	X	X	X	-1.54302	X	X	X
Zm00001d049666	Ribosomal protein13	-1.25612	1.20571	X	X	-1.66074	1.37623	X	X
Zm00001d049647	Ribosome-like protein	-3.25854	X	X	X	-3.05859	X	X	X
Zm00001d005334	Ubiquitin fusion protein	-2.00369	X	X	X	-2.82014	X	X	X
Zm00001d007287	Uncharacterized protein	1.61117	-1.3998	X	X	X	1.2111	-1.06151	X
Zm00001d009117	Uncharacterized protein	X	X	X	-2.00695	X	1.13847	X	X
Zm00001d020201	Uncharacterized protein	X	1.14148	X	X	X	1.82572	X	X
Zm00001d026609	Uncharacterized protein	X	X	X	X	X	1.5087	X	X
Zm00001d035312	Uncharacterized protein	-2.2973	1.69278	X	-1.07153	-2.99858	2.79288	X	X
Zm00001d045174	Uncharacterized protein	X	X	X	-1.6513	-2.37314	1.20725	X	X
Zm00001d051422	Uncharacterized protein	-1.28562	X	X	X	-1.57288	X	X	X
