# Supplementary material for: Dynamic Changes in Seed Germination under Low-Temperature Stress in Maize
Source: Int J Mol Sci. 2022 May 14;23(10):5495. doi: 10.3390/ijms23105495 (PMC9141190; doi:10.3390/ijms23105495)
Supplement: Supplementary file 1 [file ijms-23-05495-s001.zip › Table S9.xlsx]

## Sheet: Sheet1
Supplemental Table S9. KEGG analyses of the DEGs (2dvs0d, 4dvs2d, and 6dvs4d ) in SM and RM.
Pathway	-Log10(P-value)
	SM			RM
	2dvs0d	4dvs2d	6dvs4d	2dvs0d	4dvs2d	6dvs4d
Alanine, aspartate and glutamate metabolism	X	X	X	X	X	3.42108
Amino sugar and nucleotide sugar metabolism	X	2.90751	X	X	X	2.92763
Fatty acid biosynthesis	X	3.37057	X	X	X	X
Fatty acid degradation	X	3.04281	X	X	X	X
Fatty acid metabolism	X	2.80109	X	X	X	X
Linoleic acid metabolism	X	X	5.60963	X	3.76775	X
Peroxisome	X	2.99452	X	X	X	X
Phenylpropanoid biosynthesis	X	X	16.7855	X	6.30053	5.34008
Photosynthesis	X	X	3.04498	X	X	X
Photosynthesis - antenna proteins	X	X	6.08233	X	X	X
Ribosome	X	X	X	3.45721	14.8861	X
Starch and sucrose metabolism	X	X	X	X	3.69964	X
